# Supplementary material for: Inversion of the Chromosomal Region between Two Mating Type Loci Switches the Mating Type in Hansenula polymorpha
Source: PLoS Genet. 2014 Nov 20;10(11):e1004796. doi: 10.1371/journal.pgen.1004796 (PMC4238957; doi:10.1371/journal.pgen.1004796)
Supplement: Table S1 — Yeast strains and plasmids. (XLSX) [file pgen.1004796.s011.xlsx]

## Sheet: Sheet1
Table S1 Yeast strains and plasmids
Name	Genotype/construction	Source
Yeast strains
HPH22	I-type leu1-1	This study
HPH22i	A-type leu1-1	This study
HPH329	Δα2::natNT2 ura3-1	This study
HPH331	Δα2::natNT2::natNT2 leu1-1	This study
HPH462	A-type ura3-1	This study
HPH463	ura3-1	This study
HPH468	I-type leu1-1	This study
HPH517	Δa1*::natNT2 ura3-1	This study
HPH521	Δa1*::natNT2 leu1-1	This study
HPH546	Δα1::natNT2 leu1-1	This study
HPH547	Δα1::natNT2 ura3-1	This study
HPH548	Δα1::natNT2 ura3-1	This study
HPH553	Δste2::natNT2 leu1-1	This study
HPH554	Δste2::natNT2 ura3-1	This study
HPH555	Δste2::natNT2 ura3-1	This study
HPH572	leu1-1	This study
HPH581	Δste3::hphNT1 leu1-1	This study
HPH582	Δste3::hphNT1 ura3-1	This study
HPH642	Δste2::natNT2 Δα1::natNT2 ura3-1	This study
HPH675	Δa1::natNT2 ura3-1	This study
HPH678	Δa1::natNT2 leu1-1	This study
HPH719	I-type ura3-1	This study
HPH720	I-type ura3-1	This study
HPH723	leu1-1/+ +/ ura3-1	This study
HPH724	Δa1::natNT2/Δa1::natNT2 leu1-1/+ +/ura3-1	This study
HPH753	leu1-1 ura3-1::pHM856	This study
HPH824	Δa1::natNT2 (A-type) /+ (I-type) leu1-1/+ +/ura3-1	This study
HPH825	Δa1::natNT2 (I-type)/+ (A-type) leu1-1/+ +/ura3-1	This study
HPH833	A-type IR2Δ::3mcherry-natNT2 leu1-1	This study
HPH835	A-type IR2Δ::3mcherry-natNT2 ura3-1	This study
BY4329	leu1-1	NBRP-Yeast
BY4330	A-type ura3-1	NBRP-Yeast
Plasmids
pHM848	pSC6cen103a carrying pTEF1-a1*	This study
pHM849	pSC6cen103a carrying pTEF1-a1	This study
pHM850	pSC6cen103a carrying pTEF1	This study
pHM821	HpURA3-based integration plasmid	This study
pHM856	pHM821 carrying pTEF1-α1	This study
