# Supplementary material for: Inversion of the Chromosomal Region between Two Mating Type Loci Switches the Mating Type in Hansenula polymorpha
Source: PLoS Genet. 2014 Nov 20;10(11):e1004796. doi: 10.1371/journal.pgen.1004796 (PMC4238957; doi:10.1371/journal.pgen.1004796)
Supplement: Table S2 — Primer sequences. (XLSX) [file pgen.1004796.s012.xlsx]

## Sheet: Sheet1
Table S2. Primers
Name	Sequences	Purpose
alpha1-F	CAGATGCGTGGAATCGTGAA	PCR of α1 in digital PCR
alpha1-R	TTGAAAACGGTTCCTTGCTCTT	PCR of α1 in digital PCR
alpha1-T	FAM-CCAACAAATATGGTCCTTG	PCR of α1 in digital PCR
alpha1-S1	TTGAATCAAGATACACGCTGCTCTCCCAATGATGTAGTATAATAAAAATGCGTACGCTGCAGGTCGAC	cassette PCR of α1Δ
alpha1-S2	AATATTGTGAACTGCATTCCTGAAATACATCCTCGACTACTATATGGGACATCGATGAATTCGAGCTCG	cassette PCR of α1Δ
alpha2-S1	TAACAAAAGGTTATCACACATACTGCAAGCTCCCGGTCAGGGAGTCCCATGGATGATATGCGTACGCTGCAGGTCGAC	cassette PCR of α2Δ
alpha2-S2	AAAGAACATGAAACATCATTTTTATTATACTACATCATTGGGAGAGCAGCGTGTATCTTGATCGATGAATTCGAGCTCG	cassette PCR of α2Δ
a1-F	TGACTACCAGCCTGATAGGCAAC	PCR of a1 in digital PCR
a1-R	GGAAGCAAGGTCCCCTTCTC	PCR of a1 in digital PCR
a1-T	FAM-CGAACCTTCTTTAGATAGC	PCR of a1 in digital PCR
a1-S1	GGGTTAAGCAACACTATAGGAAGCTCTTGGATGACTGGGAGGCGGCTATCCGTACGCTGCAGGTCGAC	cassette PCR of a1Δ and a1*Δ
a1-S2	TTAGAAAATTCAGCTACAGAGATGAAGAATCCTAGAATGCTTCAATCTTAATCGATGAATTCGAGCTCG	cassette PCR of a1Δ and a1*Δ
FAS2-1D	CAATCTTCCTCCCTTATTGC	PCR of FAS2
FAS2-2D	AAATTCACCATGCTCCTCGG	PCR of FAS2
HpTUB1-14	GGCCATTTACGAGATGTGCC	PCR of TUB1
HpTUB1-15	ACTTCCTGTCAACCTTCTGC	PCR of TUB1
IR2-S1	TACATGTCATGTGCTCTATGTAGGGAAAATGCACGGTAGCAGCTCTGCGGGGTGCATGGTCGTACGCTGCAGGTCGAC	cassette PCR of IR2Δ
IR2-S2	ACACCCACATAAAATACTTACTGGCTGCTCTATCGCGAGAGATTATTAGTGCTTCGAGTCATCGATGAATTCGAGCTCG	cassette PCR of IR2Δ
MAT-5	GGAATGCAGTTCACAATATT	PCR of a1
MAT-6	TGACTACCAGCCTGATAGGC	PCR of a1*
MAT-7	CTTGCTCCTAGCTCGCTTGT	PCR of a1 and a1*
MAT-8	TTAAACAAGGTAGCACCGAAAAA	PCR of α1
MAT-9	CCTCGACTACTATATGGGAC	PCR of α1
MAT-10	AAGCGCTCCAAACGATTTCC	PCR of α2
MAT-11	GGAGAGCAGCGTGTATCTTG	PCR of α2
primer_D	ATAAGTACTCACAATCGAGGC	PCR reaction I and A
primer_E	TTAAACAAGGTAGCACCGAAAAA	PCR reaction Ai
primer_A	AGGAACAGGTTCAGTACTGG	PCR reaction I, A, and Ai
primer_I	GATGGTAATGACTCTGTAGC	PCR reaction I, A, and Ai
probeA-Fw	TCATCTGAGTTGAACTTCCC	PCR of probe A
probeA-Rv	GTGAGTATACGACTCTCTGC	PCR of probe A
probeC-Fw	TGTGAGTACTTATGTTCAGC	PCR of probe C
probeC-Rv	GCCACATATACCTTGTGTGG	PCR of probe C
STE2-8	ATCTACGTGATCCTGATCGG	PCR of STE2
STE2-9	CTCGTCATCTTCCAGATCTG	PCR of STE2
ste2-S1	ATCCCTCCCAGCATATAAAGTGCAAGGCTCGACACCTCTATTTACACAATCTTCACAATGCGTACGCTGCAGGTCGAC	cassette PCR of ste2Δ
ste2-S2	CTCGCTGACTTTTAAGTATTAAATTTTGTTATGGACGATCGAAAAACCGATAATTAATTAATCGATGAATTCGAGCTCG	cassette PCR of ste2Δ
STE3-8	AGATACGCTATCACGCAGTG	PCR of STE3
STE3-9	AATCATCGTAAGGACTGCGG	PCR of STE3
ste3-S1	AGCTGACGGGAAAATTATATAAAGCGAGCGGCAGGGAGACAGCAAAATGCATACAGAATGCGTACGCTGCAGGTCGAC	cassette PCR of ste3Δ
ste3-S2	CCTGGCCTTTTTTAAATCTGCTTTGTAAGTTAGTCTTAGCTCAATCGAAATAAGTAATTAATCGATGAATTCGAGCTCG	cassette PCR of ste3Δ
STE12-6	CAGGAACAGACATTGTACGC	PCR of STE12
STE12-7	TTAGGGATAAGGAAGGCTCG	PCR of STE12

## Sheet: Sheet2
MAT-5	GGAATGCAGTTCACAATATT
MAT-7	cttgctcctagctcgcttgt
MAT-6	TGACTACCAGCCTGATAGGC
MAT-8	Ttaaacaaggtagcaccgaaaaa
MAT-9	CCTCGACTACTATATGGGAC
MAT-10	AAGCGCTCCAAACGATTTCC
MAT-11	GGAGAGCAGCGTGTATCTTG
HpTUB1-14	GGCCATTTACGAGATGTGCC
HpTUB1-15	ACTTCCTGTCAACCTTCTGC
FAS2-1D	CAATCTTCCTCCCTTATTGC
FAS2-2D	AAATTCACCATGCTCCTCGG
MAT-5	GGAATGCAGTTCACAATATT
MAT-7	cttgctcctagctcgcttgt
MAT-6	TGACTACCAGCCTGATAGGC
MAT-8	Ttaaacaaggtagcaccgaaaaa
MAT-9	CCTCGACTACTATATGGGAC
MAT-10	AAGCGCTCCAAACGATTTCC
MAT-11	GGAGAGCAGCGTGTATCTTG
HpTUB1-14	GGCCATTTACGAGATGTGCC
HpTUB1-15	ACTTCCTGTCAACCTTCTGC
FAS2-1D	CAATCTTCCTCCCTTATTGC
FAS2-2D	AAATTCACCATGCTCCTCGG
MAT-5	GGAATGCAGTTCACAATATT
MAT-7	CTTGCTCCTAGCTCGCTTGT
MAT-6	TGACTACCAGCCTGATAGGC
MAT-8	TTAAACAAGGTAGCACCGAAAAA
MAT-9	CCTCGACTACTATATGGGAC
MAT-10	AAGCGCTCCAAACGATTTCC
MAT-11	GGAGAGCAGCGTGTATCTTG
HpTUB1-14	GGCCATTTACGAGATGTGCC
HpTUB1-15	ACTTCCTGTCAACCTTCTGC
FAS2-1D	CAATCTTCCTCCCTTATTGC
FAS2-2D	AAATTCACCATGCTCCTCGG
